# Supplementary material for: One-Step Synthesis of Nitrogen-Doped Porous Biochar Based on N-Doping Co-Activation Method and Its Application in Water Pollutants Control
Source: Int J Mol Sci. 2022 Nov 23;23(23):14618. doi: 10.3390/ijms232314618 (PMC9739037; doi:10.3390/ijms232314618)
Supplement: Supplementary file 1 [file ijms-23-14618-s001.zip]

Archive with 1 entries (1 files):
- ijms-2006355-supplementary.pdf
